# Supplementary material for: Feasibility of a Community Healthy Eating and Cooking Intervention Featuring Traditional African Caribbean Foods from Participant and Staff Perspectives
Source: Nutrients. 2023 Aug 28;15(17):3758. doi: 10.3390/nu15173758 (PMC10490513; doi:10.3390/nu15173758)
Supplement: Supplementary file 1 [file nutrients-15-03758-s001.zip]

Archive with 1 entries (1 files):
- nutrients-2532793-supplementary.pdf
